# Supplementary material for: Ranking Plant Network Nodes Based on Their Centrality Measures
Source: Entropy (Basel). 2023 Apr 18;25(4):676. doi: 10.3390/e25040676 (PMC10137616; doi:10.3390/e25040676)
Supplement: Supplementary file 1 [file entropy-25-00676-s001.zip]

Archive with 2 entries (2 files):
- Figure_S1_DBSCAN_feature_selection_plot.pdf
- Figure_S2_KMEANS_feature_selection_plot.pdf
